# Supplementary material for: Right Ventricle and Epigenetics: A Systematic Review
Source: Cells. 2023 Nov 23;12(23):2693. doi: 10.3390/cells12232693 (PMC10705252; doi:10.3390/cells12232693)
Supplement: Supplementary file 1 [file cells-12-02693-s001.zip]

Archive with 1 entries (1 files):
- cells-2657671-supplementary.pdf
